# Supplementary material for: How to Apply Positive-Reinforcement-Based Training for Self-Loading and Self-Unloading in Dromedary Camels
Source: Animals (Basel). 2026 Apr 3;16(7):1103. doi: 10.3390/ani16071103 (PMC13072205; doi:10.3390/ani16071103)
Supplement: Supplementary file 1 [file animals-16-01103-s001.zip]

Archive with 1 entries (1 files):
- animals-4222285-supplementary.pdf
